# Supplementary material for: In Silico Determination of Gas Permeabilities by Non-Equilibrium Molecular Dynamics: CO2 and He through PIM-1
Source: Membranes (Basel). 2015 Mar 10;5(1):99–119. doi: 10.3390/membranes5010099 (PMC4384093; doi:10.3390/membranes5010099)
Supplement: Supplementary file 1 [file membranes-05-00099-s001.zip]

Archive with 14 entries (11 files):
- suppl_inf/
- suppl_inf/.DS_Store
- __MACOSX/
- __MACOSX/suppl_inf/
- __MACOSX/suppl_inf/._.DS_Store
- suppl_inf/CO2-YZ-SCAN.mov
- __MACOSX/suppl_inf/._CO2-YZ-SCAN.mov
- suppl_inf/config.lmps
- __MACOSX/suppl_inf/._config.lmps
- suppl_inf/HE-YZ-SCAN.mov
- __MACOSX/suppl_inf/._HE-YZ-SCAN.mov
- suppl_inf/in.lmps
- __MACOSX/suppl_inf/._in.lmps
- __MACOSX/._suppl_inf
