# Supplementary material for: In Silico Determination of Gas Permeabilities by Non-Equilibrium Molecular Dynamics: CO2 and He through PIM-1
Source: Membranes (Basel). 2015 Mar 10;5(1):99–119. doi: 10.3390/membranes5010099 (PMC4384093; doi:10.3390/membranes5010099)
Supplement: Supplementary file 1 [file membranes-05-00099-s001.zip › suppl_inf/config.lmps]

LAMMPS data file from restart file: timestep = 2000000, procs = 4

5146 atoms
6406 bonds
11370 angles
19047 dihedrals

13 atom types
15 bond types
26 angle types
39 dihedral types

0.0000000000000000e+00 4.4399999999999999e+01 xlo xhi
0.0000000000000000e+00 4.4399999999999999e+01 ylo yhi
-4.9000000000000000e+01 9.8000000000000000e+01 zlo zhi

Masses

1 12.011
2 15.9994
3 12.011
4 13.0189
5 12.011
6 12.011
7 14.0269
8 15.0348
9 12.011
10 12.011
11 14.0067
12 15.9994
13 4

Pair Coeffs

1 0.059616 3.7
2 0.139104 2.6
3 0.059616 3.7
4 0.100354 3.695
5 0.041731 3.88
6 0.000994 6.4
7 0.091411 3.95
8 0.194746 3.75
9 0.059616 3.7
10 0.119232 3.55
11 0.119232 2.95
12 0.139104 2.6
13 0.00785129 3.065

Bond Coeffs

1 478.4 1.387
2 372.4 1.373
3 478.4 1.387
4 478.4 1.387
5 478.4 1.387
6 478.4 1.387
7 303.1 1.535
8 323.5 1.513
9 303.1 1.535
10 478.4 1.387
11 478.4 1.387
12 478.4 1.387
13 404.1 1.44
14 1014.5 1.138
15 372.4 1.373

Angle Coeffs

1 67.18 119.97
2 63.31 119.95
3 69.79 119.2
4 69.79 119.2
5 67.18 119.97
6 67.18 119.97
7 67.18 119.97
8 63.84 120.63
9 63.84 120.63
10 63.25 112.09
11 63.21 110.63
12 63.25 112.09
13 63.21 110.63
14 63.21 110.63
15 63.21 110.63
16 63.66 112.26
17 67.18 119.97
18 67.18 119.97
19 65.86 120
20 65.86 120
21 67.18 119.97
22 69.79 119.2
23 63.14 180
24 69.79 119.2
25 69.79 119.2
26 67.18 119.97

Dihedral Coeffs

1 3.625 -1 2
2 0.9 -1 2
3 0.9 -1 2
4 3.625 -1 2
5 3.625 -1 2
6 3.625 -1 2
7 3.625 -1 2
8 3.625 -1 2
9 3.625 -1 2
10 3.625 -1 2
11 3.625 -1 2
12 3.625 -1 2
13 3.625 -1 2
14 0.15555 1 3
15 0.15555 1 3
16 0 1 2
17 0 1 2
18 0 1 2
19 0 1 2
20 0.15555 1 3
21 0 1 2
22 0 1 2
23 3.625 -1 2
24 3.625 -1 2
25 3.625 -1 2
26 3.625 -1 2
27 3.625 -1 2
28 3.625 -1 2
29 3.625 -1 2
30 3.625 -1 2
31 3.625 -1 2
32 0 -1 2
33 0 -1 2
34 0.9 -1 2
35 3.625 -1 2
36 3.625 -1 2
37 3.625 -1 2
38 3.625 -1 2
39 3.625 -1 2

[... Atoms + Bonds + Angles + Dihedrals]
