# Supplementary material for: In Silico Determination of Gas Permeabilities by Non-Equilibrium Molecular Dynamics: CO2 and He through PIM-1
Source: Membranes (Basel). 2015 Mar 10;5(1):99–119. doi: 10.3390/membranes5010099 (PMC4384093; doi:10.3390/membranes5010099)
Supplement: Supplementary file 1 [file membranes-05-00099-s001.zip › suppl_inf/in.lmps]

variable         n_mol equal 28   # Nr of molecules to add to the bulk sections
variable         T equal 293      # target temperature

variable         eq equal 1000000  # equilibration run length
variable         run equal 5000000 # production run length
variable         d equal 50000     # dump interval
variable         p equal 50000     # correlation length
variable         s equal 10        # sample interval
variable         f equal $p*$s     # dump interval

# General
units            real
atom_style       full
dimension        3
newton           off
boundary         p p p
lattice          sc 0.75

# Styles         
pair_style       lj/cut/coul/cut 15.0
pair_modify      shift no mix arithmetic table 0
bond_style       harmonic
angle_style      harmonic
dihedral_style   harmonic
special_bonds    amber

# Atom Definition
read_data        config.lmps

# Change box dimensions
variable         zlo_pore equal 0.0
variable         zhi_pore equal 49
variable         zlo_new equal -49
variable         zhi_new equal 98 

# Insert helium particles
variable         zhi_left equal ${zlo_pore}-3
variable         zlo_right equal ${zhi_pore}+3
region           left block EDGE EDGE EDGE EDGE EDGE ${zhi_left} units box
region           right block EDGE EDGE EDGE EDGE ${zlo_right} EDGE units box

# Group solid and fluid and anchor
group            solid type 2 3 4 5 6 7 8 9 10 11 12
group            fluid type 13
group            wall type 1

# Solid temp and fluid temp
compute          Tfluid fluid temp
compute          Tsolid solid temp
compute_modify   Tfluid dynamic yes

# Settings
dielectric       1.0
neighbor         3.0 bin
neigh_modify     delay 0 every 1 check yes
timestep         1.0
run_style        verlet

fix              freeze_wall wall move linear 0.0 0.0 0.0

variable         time equal step*dt

# Initialize and thermostat
velocity         fluid create $T 58447419
velocity         solid create $T 58447419
thermo_style     custom step vol temp c_Tsolid c_Tfluid press etotal pe ke evdwl ecoul ebond eangle edihed 
thermo           $d

# switch off interaction between fluid and wall
neigh_modify     exclude type 1 13 # Me

# Group selected spiro-centers to be tethered
group            spiro_teth id 1498 1848 2793 2548 3808 4508

# Tether polymer 
fix              tether spiro_teth spring/self 5.0

log              log.eq_T$T_N${n_mol}_f${fex}

variable         zhi_slab equal zlo+9
region           slab block EDGE EDGE EDGE EDGE EDGE ${zhi_slab} units box side in

# Define external force and reaching steady state run
fix              ex_f fluid addforce 0 0 ${fex} region slab

# Define gradients to reach steady-state
fix              eq_n_z fluid ave/spatial $s $p $f z lower 0.5 density/number file dens.s-s_xgrad_T$T_N${n_mol}_f${fex}

# Nose-Hoover thermostat
fix              nvt_f fluid nvt temp $T $T 100
fix              nvt_s solid nvt temp $T $T 100

#equilibrate wall
dump             eq_s solid xyz $d emd.eq_s_T$T_N${n_mol}_f${fex}.xyz
dump             eq_unwr fluid custom $d unwrap_eq_T$T_N${n_mol}_f${fex}.dump id xu yu zu vx vy vz
dump_modify      eq_unwr format "%8d %.8e %.8e %.8e %.8e %.8e %.8e"
run              ${eq}

unfix            nvt_f
fix              nve_f fluid nve
run              ${eq}
undump           eq_s
undump           eq_unwr
unfix            eq_n_z

write_restart    rst.equil-T$T-N${n_mol}_f${fex}

reset_timestep   0

log              log.run_T$T_f${fex}

# Compute the volume of the individual avg boxes
variable         volleft equal (${zhi_left}-zlo)*ly*lx
variable         volright equal (zhi-${zlo_right})*ly*lx

# Compute pressure tensor in individual regions
# Solid temp and fluid temp in left & right
compute          Tleft fluid temp/region left
compute          Tright fluid temp/region right
# Pressure tensor etc. in left & right
compute          stress fluid stress/atom
compute          Ptens_left fluid reduce/region left sum c_stress[1] c_stress[2] c_stress[3] c_stress[4] c_stress[5] c_stress[6]
variable         p_left equal -(c_Ptens_left[1]+c_Ptens_left[2]+c_Ptens_left[3])/(3*${volleft}) # divide by left volume
compute          Ptens_right fluid reduce/region right sum c_stress[1] c_stress[2] c_stress[3] c_stress[4] c_stress[5] c_stress[6]
variable         p_right equal -(c_Ptens_right[1]+c_Ptens_right[2]+c_Ptens_right[3])/(3*${volright}) # divide by right volume

thermo_style     custom step c_Tsolid c_Tfluid c_Tleft c_Tright v_p_left v_p_right etotal pe ke

# Define gradients
fix              v_z fluid ave/spatial $s $p $f z lower 0.5 vz file vel.grad-T$T-f${fex}
fix              n_z fluid ave/spatial $s $p $f z lower 0.5 density/number file dens.grad-T$T-f${fex}

dump             run_s solid xyz $d nemd.eq_s_T$T_N${n_mol}_f${fex}.xyz
dump             run_unwr fluid custom $d unwrap_nemd_T$T_N${n_mol}_f${fex}.dump id xu yu zu
dump_modify      run_unwr format "%8d %.8e %.8e %.8e"
run              ${run}
